# Supplementary material for: Ragweed Major Allergen Amb a 11 Recombinant Production and Clinical Implications
Source: Biomolecules. 2023 Jan 16;13(1):182. doi: 10.3390/biom13010182 (PMC9855870; doi:10.3390/biom13010182)
Supplement: Supplementary file 1 [file biomolecules-13-00182-s001.zip]

Archive with 2 entries (2 files):
- biomolecules-2125843-supplementary/QIAGEN_QIAexpressionist_EN.pdf
- biomolecules-2125843-supplementary/Table S1-Biomolecules-Tamas.pdf
